# Supplementary material for: Seeking Health in a Digital World: Exploring Immigrant Parents’ Quest for Child Health Information—A Scoping Review
Source: Int J Environ Res Public Health. 2023 Sep 22;20(19):6804. doi: 10.3390/ijerph20196804 (PMC10572919; doi:10.3390/ijerph20196804)
Supplement: Supplementary file 1 [file ijerph-20-06804-s001.zip]

Archive with 1 entries (1 files):
- ijerph-2561673-supplementary.pdf
